# Supplementary material for: P5 Mental Health Platform: A Digital Solution to Monitor Anxiety and Depression Symptoms in the General Portuguese Population
Source: Epidemiologia (Basel). 2026 Apr 20;7(2):56. doi: 10.3390/epidemiologia7020056 (PMC13114630; doi:10.3390/epidemiologia7020056)
Supplement: Supplementary file 1 [file epidemiologia-07-00056-s001.zip]

Archive with 1 entries (1 files):
- epidemiologia-3513616-supplementary.pdf
